# Supplementary material for: qPCR-Based Monitoring of 2-Methylisoborneol/Geosmin-Producing Cyanobacteria in Drinking Water Reservoirs in South Korea
Source: Microorganisms. 2023 Sep 16;11(9):2332. doi: 10.3390/microorganisms11092332 (PMC10538080; doi:10.3390/microorganisms11092332)
Supplement: Supplementary file 1 [file microorganisms-11-02332-s001.zip]

Archive with 1 entries (1 files):
- microorganisms-2520537-supplementary.pdf
